# Supplementary material for: A Systematic Review and Meta-Analysis of Proteomics Literature on the Response of Human Skeletal Muscle to Obesity/Type 2 Diabetes Mellitus (T2DM) Versus Exercise Training
Source: Proteomes. 2017 Nov 11;5(4):30. doi: 10.3390/proteomes5040030 (PMC5748565; doi:10.3390/proteomes5040030)
Supplement: Supplementary file 1 [file proteomes-05-00030-s001.zip]

Archive with 3 entries (3 files):
- supplementary table 1 for proteomes.pdf
- supplementary table 2 for proteomes.pdf
- supplementary Venn (pooled).pdf
